# Supplementary material for: Dynamics of release factor recycling during translation termination in bacteria
Source: Nucleic Acids Res. 2023 Apr 27;51(11):5774–90. doi: 10.1093/nar/gkad286 (PMC10287982; doi:10.1093/nar/gkad286)
Supplement: gkad286_Supplemental_Files [file gkad286_supplemental_files.zip]

Archive with 5 entries (5 files):
- A_FilterZMW_Fluorescence.m
- B_SelectZMWtraces.m
- C_AssignStates.m
- D_TemporalAnalysisScripts.rar
- Supp_Information_SecondRevision_Final.pdf
